# Supplementary material for: The Wall-Associated Receptor-Like Kinase TaWAK7D Is Required for Defense Responses to Rhizoctonia cerealis in Wheat
Source: Int J Mol Sci. 2021 May 26;22(11):5629. doi: 10.3390/ijms22115629 (PMC8199179; doi:10.3390/ijms22115629)
Supplement: Supplementary file 1 [file ijms-22-05629-s001.zip]

Archive with 1 entries (1 files):
- WAK7DSupplMaterials.pdf
